# Supplementary material for: Identification and Analysis of Stress-Associated Proteins (SAPs) Protein Family and Drought Tolerance of ZmSAP8 in Transgenic Arabidopsis
Source: Int J Mol Sci. 2022 Nov 15;23(22):14109. doi: 10.3390/ijms232214109 (PMC9696418; doi:10.3390/ijms232214109)
Supplement: Supplementary file 1 [file ijms-23-14109-s001.zip]

Archive with 2 entries (2 files):
- File S1.pdf
- supplymentary files.pdf
